# Supplementary material for: Chrysin and Luteolin from Moroccan Propolis to Prevent Aggressive Periodontitis Caused by Aggregatibacter actinomycetemcomitans Leukotoxin: A Computer-Aided Drug Design Approach
Source: Pharmaceuticals (Basel). 2026 Jan 8;19(1):115. doi: 10.3390/ph19010115 (PMC12844875; doi:10.3390/ph19010115)
Supplement: Supplementary file 1 [file pharmaceuticals-19-00115-s001.zip]

Archive with 1 entries (1 files):
- pharmaceuticals-4029684-supplementary.pdf
